# Supplementary material for: Endogenous tyrosinase-catalyzed therapeutics
Source: Nat Commun. 2025 Jul 12;16:6463. doi: 10.1038/s41467-025-61799-7 (PMC12255739; doi:10.1038/s41467-025-61799-7)
Supplement: Supplementary file 4 — Source Data [file 41467_2025_61799_MOESM4_ESM.xlsx]

## Sheet: Fig.1c
Wavelength (nm)	pS1+pS2	pS1+pS2+mTYR	pS1+pS2+mTYR+SA
400
401	0.868	2.816	5.648
402	0.907	2.888	5.827
403	0.895	3.104	6.009
404	0.921	3.142	6.227
405	0.96	3.423	6.549
406	0.915	3.486	6.779
407	0.918	3.614	7.111
408	1.031	3.759	7.401
409	1.02	3.877	7.822
410	0.999	4.149	7.989
411	1.03	4.109	8.531
412	1.054	4.327	8.834
413	1.116	4.616	9.217
414	1.085	4.796	9.642
415	1.151	5.099	10.194
416	1.185	5.342	10.655
417	1.314	5.445	11.174
418	1.218	5.683	11.689
419	1.3	5.956	11.9
420	1.315	6.404	12.923
421	1.396	6.409	13.392
422	1.369	6.831	14.123
423	1.466	7.187	14.68
424	1.501	7.441	15.168
425	1.574	7.566	15.944
426	1.564	8.032	16.731
427	1.66	8.461	17.745
428	1.775	8.68	18.497
429	1.812	9.052	19.145
430	1.858	9.632	19.785
431	1.904	9.976	21.073
432	1.954	10.352	21.778
433	1.978	10.81	22.362
434	2.001	11.407	23.585
435	2.192	11.563	24.594
436	2.21	11.929	25.371
437	2.188	12.567	26.342
438	2.301	12.823	27.264
439	2.32	13.358	27.565
440	2.524	13.641	28.941
441	2.479	14.172	29.808
442	2.614	14.485	30.464
443	2.687	14.872	31.38
444	2.734	15.191	31.821
445	2.732	15.454	32.572
446	2.728	15.692	33.353
447	2.85	16.137	33.853
448	2.809	16.353	34.551
449	2.834	16.657	34.818
450	2.915	16.71	35.133
451	2.961	17.032	35.514
452	3.016	17.067	36.153
453	3.066	17.451	36.621
454	3.085	17.572	36.704
455	2.998	17.558	36.965
456	2.981	17.752	37.019
457	3.109	17.911	37.595
458	3.13	18.067	37.739
459	3.171	17.808	37.785
460	3.17	17.965	37.404
461	3.091	17.797	37.956
462	3.09	17.89	37.54
463	3.011	17.759	37.163
464	3.095	17.703	37.738
465	3.094	17.826	37.308
466	3.089	17.635	37.264
467	2.94	17.491	36.692
468	3.039	17.376	36.7
469	2.882	17.569	36.701
470	2.824	16.842	36.342
471	2.869	17.031	35.619
472	2.849	16.81	35.567
473	2.817	17.019	35.117
474	2.79	16.628	34.754
475	2.785	16.276	34.541
476	2.638	16.105	34.321
477	2.702	15.645	33.196
478	2.684	15.713	33.155
479	2.612	15.617	32.525
480	2.655	15.393	32.074
481	2.567	15.066	31.859
482	2.522	14.883	31.228
483	2.469	14.511	30.93
484	2.428	14.32	30.251
485	2.378	14.249	29.836
486	2.369	13.682	29.045
487	2.38	13.408	28.928
488	2.256	13.17	28.071
489	2.178	13.049	28.033
490	2.107	13.016	27.306
491	2.075	12.598	26.734
492	2.005	12.31	26.239
493	2.106	12.046	25.537
494	1.981	11.756	24.87
495	1.836	11.708	24.481
496	1.927	11.183	23.664
497	1.88	11.044	23.199
498	1.817	10.733	22.721
499	1.728	10.31	21.893
500	1.712	10.224	21.446
501	1.645	9.706	20.987
502	1.616	9.442	20.325
503	1.589	9.335	19.764
504	1.473	9.166	19.091
505	1.496	8.527	18.771
506	1.45	8.451	18.217
507	1.354	8.188	17.525
508	1.359	8.067	17.009
509	1.282	7.717	16.531
510	1.272	7.462	16.259
511	1.26	7.306	15.846
512	1.209	6.981	15.336
513	1.233	6.891	14.536
514	1.126	6.621	14.449
515	1.157	6.583	13.819
516	1.1	6.125	13.497
517	1.109	5.943	12.753
518	0.96	5.806	12.721
519	0.947	5.6	12.069
520	0.896	5.424	11.735
521	0.912	5.327	11.438
522	0.867	5.157	10.971
523	0.87	4.978	10.592
524	0.848	4.83	10.393
525	0.798	4.511	9.792
526	0.763	4.422	9.591
527	0.776	4.296	9.204
528	0.723	4.067	9.07
529	0.658	4.06	8.446
530	0.699	3.892	8.423
531	0.644	3.718	7.999
532	0.652	3.572	7.698
533	0.628	3.497	7.452
534	0.603	3.265	7.117
535	0.567	3.113	6.787
536	0.571	3.024	6.827
537	0.519	2.957	6.466
538	0.481	2.949	6.217
539	0.496	2.784	6.019
540	0.477	2.579	5.82
541	0.473	2.601	5.569
542	0.421	2.436	5.33
543	0.397	2.391	5.109
544	0.433	2.241	4.987
545	0.386	2.194	4.774
546	0.411	2.128	4.612
547	0.392	2.133	4.316
548	0.375	1.936	4.327
549	0.351	1.827	3.925
550	0.336	1.862	3.995
551	0.348	1.76	3.85
552	0.351	1.713	3.571
553	0.302	1.641	3.518
554	0.295	1.633	3.451
555	0.298	1.538	3.206
556	0.267	1.429	3.118
557	0.276	1.405	3.022
558	0.259	1.401	2.903
559	0.232	1.254	2.73
560	0.258	1.299	2.68
561	0.244	1.224	2.561
562	0.214	1.15	2.441
563	0.204	1.135	2.481
564	0.234	1.034	2.294
565	0.208	1.041	2.15
566	0.182	0.951	2.039
567	0.158	0.89	2.108
568	0.183	0.88	1.922
569	0.152	0.913	1.892
570	0.177	0.856	1.832
571	0.153	0.808	1.664
572	0.154	0.804	1.608
573	0.147	0.745	1.56
574	0.146	0.729	1.468
575	0.134	0.677	1.436
576	0.137	0.679	1.381
577	0.126	0.651	1.305
578	0.14	0.6	1.309
579	0.109	0.579	1.271
580	0.117	0.521	1.202
581	0.12	0.519	1.137
582	0.111	0.48	1.059
583	0.109	0.495	1.023
584	0.097	0.504	0.959
585	0.102	0.473	0.942
586	0.087	0.449	0.942
587	0.099	0.421	0.924
588	0.08	0.382	0.854
589	0.073	0.397	0.8
590	0.059	0.388	0.824
591	0.075	0.34	0.752
592	0.074	0.317	0.672
593	0.061	0.324	0.655
594	0.072	0.311	0.68
595	0.068	0.314	0.636
596	0.051	0.291	0.635
597	0.057	0.266	0.544
598	0.06	0.235	0.537
599	0.061	0.235	0.522
600	0.062	0.244	0.547

## Sheet: Fig.2a
	Cu-N		Cu-C		Cu-Cu
0.05	0	0.05	0	0.05	0
0.15	0	0.15	0	0.15	0
0.25	0	0.25	0	0.25	0
0.35	0	0.35	0	0.35	0
0.45	0	0.45	0	0.45	0
0.55	0	0.55	0	0.55	0
0.65	0	0.65	0	0.65	0
0.75	0	0.75	0	0.75	0
0.85	0	0.85	0	0.85	0
0.95	0	0.95	0	0.95	0
1.05	0	1.05	0	1.05	0
1.15	0	1.15	0	1.15	0
1.25	0	1.25	0	1.25	0
1.35	0	1.35	0	1.35	0
1.45	0	1.45	0	1.45	0
1.55	0	1.55	0	1.55	0
1.65	0	1.65	0	1.65	0
1.75	0.000994564	1.75	0	1.75	0
1.85	0.06181	1.85	0	1.85	0
1.95	0.31011	1.95	0	1.95	0
2.05	0.29469	2.05	0	2.05	0
2.15	0.10557	2.15	0	2.15	0
2.25	0.03422	2.25	0	2.25	0
2.35	0.012	2.35	0	2.35	0
2.45	0.0106	2.45	0	2.45	0
2.55	0.00728	2.55	0	2.55	0
2.65	0.00783	2.65	0.00191	2.65	0
2.75	0.00303	2.75	0.01283	2.75	0
2.85	0.00243	2.85	0.05827	2.85	0
2.95	0.00415	2.95	0.08312	2.95	0
3.05	0.00181	3.05	0.06825	3.05	0
3.15	0.00243	3.15	0.02693	3.15	0
3.25	0.000824059	3.25	0.00932	3.25	0
3.35	0.000709119	3.35	0.00432	3.35	0
3.45	0.0011	3.45	0.00324	3.45	0
3.55	0.00143	3.55	0.00539	3.55	0.02309
3.65	0.00259	3.65	0.00514	3.65	0.02366
3.75	0.00262	3.75	0.00475	3.75	0.04931
3.85	0.00617	3.85	0.00935	3.85	0.18616
3.95	0.01808	3.95	0.01081	3.95	0.32263
4.05	0.05287	4.05	0.02128	4.05	0.17917
4.15	0.07692	4.15	0.03084	4.15	0.33537
4.25	0.05005	4.25	0.02234	4.25	0.1917
4.35	0.02401	4.35	0.0104	4.35	0.05741
4.45	0.01627	4.45	0.00646	4.45	0.05853
4.55	0.01435	4.55	0.00743	4.55	0.14945
4.65	0.01497	4.65	0.0079	4.65	0.11573
4.75	0.01622	4.75	0.0098	4.75	0.17281
4.85	0.01672	4.85	0.01152	4.85	0.24081
4.95	0.01954	4.95	0.01042	4.95	0.15319
5.05	0.02252	5.05	0.01037	5.05	0.13863
5.15	0.02349	5.15	0.01103	5.15	0.02871
5.25	0.02171	5.25	0.01296	5.25	0.00704
5.35	0.01838	5.35	0.01641	5.35	0.00695
5.45	0.01386	5.45	0.02081	5.45	0.01061
5.55	0.01206	5.55	0.02654	5.55	0.01008
5.65	0.01367	5.65	0.02261	5.65	0
5.75	0.01453	5.75	0.016	5.75	0
5.85	0.01598	5.85	0.01618	5.85	0
5.95	0.01662	5.95	0.01625	5.95	0
6.05	0.01808	6.05	0.01844	6.05	0
6.15	0.02247	6.15	0.01997	6.15	0
6.25	0.02299	6.25	0.02089	6.25	0
6.35	0.02275	6.35	0.02191	6.35	0
6.45	0.02553	6.45	0.02088	6.45	0
6.55	0.02488	6.55	0.01729	6.55	0
6.65	0.02219	6.65	0.01404	6.65	0
6.75	0.01648	6.75	0.01318	6.75	0
6.85	0.0135	6.85	0.01327	6.85	0
6.95	0.01425	6.95	0.01165	6.95	0
7.05	0.01277	7.05	0.01224	7.05	0
7.15	0.01173	7.15	0.01319	7.15	0
7.25	0.01215	7.25	0.01384	7.25	0
7.35	0.01264	7.35	0.01408	7.35	0
7.45	0.01513	7.45	0.01194	7.45	0
7.55	0.01551	7.55	0.01134	7.55	0
7.65	0.01453	7.65	0.01022	7.65	0
7.75	0.01308	7.75	0.01049	7.75	0
7.85	0.01171	7.85	0.01036	7.85	0
7.95	0.01127	7.95	0.01029	7.95	0
8.05	0.01058	8.05	0.00964	8.05	0
8.15	0.00878	8.15	0.00921	8.15	0
8.25	0.00789	8.25	0.01031	8.25	0
8.35	0.0067	8.35	0.00867	8.35	0
8.45	0.00636	8.45	0.00838	8.45	0
8.55	0.00667	8.55	0.00794	8.55	0
8.65	0.00645	8.65	0.00768	8.65	0
8.75	0.00621	8.75	0.008	8.75	0
8.85	0.00553	8.85	0.00682	8.85	0
8.95	0.0055	8.95	0.00657	8.95	0
9.05	0.00577	9.05	0.00658	9.05	0
9.15	0.00589	9.15	0.00731	9.15	0
9.25	0.00482	9.25	0.00696	9.25	0
9.35	0.00448	9.35	0.00652	9.35	0
9.45	0.00429	9.45	0.00588	9.45	0
9.55	0.004	9.55	0.00606	9.55	0
9.65	0.00311	9.65	0.00571	9.65	0
9.75	0.00241	9.75	0.00474	9.75	0
9.85	0.00294	9.85	0.00452	9.85	0
9.95	0.00232	9.95	0.00446	9.95	0
10.05	0.00256	10.05	0.00369	10.05	0

## Sheet: Fig.2e
3.29978	0.19982
3.28139	0.17267
3.27976	0.16913
3.2776	0.16677
3.27597	0.16322
3.27381	0.16086
3.2711	0.15732
3.26894	0.15378
3.26677	0.15024
3.26407	0.14669
3.2619	0.14315
3.2592	0.13961
3.25649	0.13607
3.25379	0.13253
3.25054	0.1278
3.24784	0.12426
3.24513	0.12072
3.24188	0.11718
3.23918	0.11364
3.23593	0.10891
3.23268	0.10537
3.22944	0.10183
3.22619	0.09829
3.22294	0.09475
3.2197	0.0912
3.21645	0.08766
3.2132	0.08412
3.20996	0.08176
3.20671	0.07822
3.20346	0.07468
3.20022	0.07231
3.19697	0.06995
3.19372	0.06759
3.18994	0.06523
3.18669	0.06287
3.18344	0.06051
3.18019	0.05815
3.17695	0.05579
3.1737	0.0546
3.16991	0.05342
3.16667	0.05106
3.16342	0.04988
3.16017	0.0487
3.15693	0.04752
3.15368	0.04634
3.14989	0.04516
3.14665	0.04398
3.1434	0.0428
3.14015	0.04162
3.1369	0.04044
3.13366	0.03926
3.12987	0.03808
3.12662	0.03808
3.12338	0.03689
3.12013	0.03571
3.11688	0.03571
3.11364	0.03453
3.10985	0.03335
3.1066	0.03335
3.10335	0.03217
3.10011	0.03099
3.09686	0.03099
3.09361	0.02981
3.09037	0.02863
3.08658	0.02745
3.08333	0.02745
3.08009	0.02627
3.07684	0.02509
3.07359	0.02391
3.07035	0.02391
3.06656	0.02273
3.06331	0.02155
3.06006	0.02037
3.05682	0.01919
3.05357	0.01919
3.05032	0.018
3.04654	0.01682
3.04329	0.01564
3.04004	0.01564
3.0368	0.01446
3.03355	0.01328
3.0303	0.01328
3.02652	0.0121
3.02327	0.0121
3.02002	0.01092
3.01677	0.00974
3.01353	0.00974
3.01028	0.00856
3.00649	0.00856
3.00325	0.00856
3	0.00738
2.99675	0.00738
2.99351	0.00738
2.99026	0.0062
2.98647	0.0062
2.98323	0.0062
2.97998	0.0062
2.97673	0.0062
2.97348	0.0062
2.97024	0.0062
2.96645	0.00502
2.9632	0.0062
2.95996	0.0062
2.95671	0.0062
2.95346	0.0062
2.95022	0.0062
2.94643	0.0062
2.94318	0.0062
2.93994	0.0062
2.93669	0.0062
2.93344	0.00738
2.93019	0.00738
2.92641	0.00738
2.92316	0.00738
2.91991	0.00856
2.91667	0.00856
2.91342	0.00856
2.91017	0.00856
2.90639	0.00974
2.90314	0.00974
2.89989	0.00974
2.89665	0.00974
2.8934	0.01092
2.89015	0.01092
2.88636	0.01092
2.88312	0.0121
2.87987	0.0121
2.87662	0.0121
2.87338	0.01328
2.87013	0.01328
2.86634	0.01328
2.8631	0.01446
2.85985	0.01446
2.8566	0.01446
2.85335	0.01564
2.85011	0.01564
2.84632	0.01682
2.84307	0.01682
2.83983	0.018
2.83658	0.018
2.83333	0.01919
2.83009	0.02037
2.8263	0.02037
2.82305	0.02155
2.81981	0.02273
2.81656	0.02391
2.81331	0.02391
2.81006	0.02509
2.80628	0.02627
2.80303	0.02745
2.79978	0.02863
2.79654	0.02981
2.79329	0.03099
2.79004	0.03217
2.7868	0.03335
2.78301	0.03571
2.77976	0.03689
2.77652	0.03808
2.77327	0.03926
2.77002	0.04162
2.76677	0.0428
2.76353	0.04398
2.75974	0.04634
2.75649	0.04752
2.75325	0.04988
2.75	0.05106
2.74675	0.05342
2.74351	0.0546
2.74026	0.05697
2.73647	0.05815
2.73323	0.06051
2.72998	0.06169
2.72673	0.06405
2.72348	0.06523
2.72024	0.06759
2.71699	0.06877
2.7132	0.07113
2.70996	0.07231
2.70671	0.07468
2.70346	0.07586
2.70022	0.07822
2.69697	0.0794
2.69372	0.08176
2.68994	0.08294
2.68669	0.08412
2.68344	0.08648
2.68019	0.08766
2.67695	0.09002
2.6737	0.0912
2.66991	0.09238
2.66667	0.09357
2.66342	0.09593
2.66017	0.09711
2.65693	0.09829
2.65368	0.09947
2.64989	0.10183
2.64665	0.10301
2.6434	0.10419
2.64015	0.10537
2.6369	0.10655
2.63366	0.10773
2.62987	0.10891
2.62662	0.11009
2.62338	0.11128
2.62013	0.11246
2.61688	0.11364
2.61364	0.11482
2.60985	0.11482
2.6066	0.116
2.60335	0.11718
2.60011	0.11836
2.59686	0.11836
2.59361	0.11954
2.59037	0.12072
2.58658	0.12072
2.58333	0.1219
2.58009	0.1219
2.57684	0.12308
2.57359	0.12308
2.57035	0.12426
2.56656	0.12426
2.56331	0.12426
2.56006	0.12544
2.55682	0.12544
2.55357	0.12544
2.55032	0.12662
2.54654	0.12662
2.54329	0.12662
2.54004	0.1278
2.5368	0.1278
2.53355	0.1278
2.5303	0.1278
2.52652	0.1278
2.52327	0.12898
2.52002	0.12898
2.51677	0.12898
2.51353	0.12898
2.51028	0.12898
2.50649	0.12898
2.50325	0.13017
2.5	0.13017
2.49675	0.13017
2.49351	0.13017
2.49026	0.13017
2.48647	0.13017
2.48323	0.13017
2.47998	0.13135
2.47673	0.13135
2.47348	0.13135
2.47024	0.13135
2.46645	0.13135
2.4632	0.13253
2.45996	0.13253
2.45671	0.13371
2.45346	0.13371
2.45022	0.13371
2.44643	0.13489
2.44318	0.13607
2.43994	0.13607
2.43669	0.13725
2.43344	0.13843
2.43019	0.13961
2.42641	0.14079
2.42316	0.14197
2.41991	0.14315
2.41667	0.14433
2.41342	0.14551
2.41017	0.14669
2.40639	0.14906
2.40314	0.15024
2.39989	0.1526
2.39665	0.15496
2.3934	0.15732
2.39015	0.15968
2.38636	0.16204
2.38312	0.1644
2.37987	0.16677
2.37662	0.16913
2.37338	0.17267
2.37013	0.17503
2.36634	0.17857
2.3631	0.18093
2.35985	0.18447
2.3566	0.18802
2.35335	0.19038
2.35011	0.19392
2.34632	0.19746
2.34307	0.201
2.33983	0.20455
2.33658	0.20809
2.33333	0.21163
2.33009	0.21517
2.3263	0.21871
2.32305	0.22226
2.31981	0.2258
2.31656	0.22934
2.31331	0.23288
2.31006	0.23642
2.30628	0.23996
2.30303	0.24351
2.29978	0.24705
2.29654	0.25059
2.29329	0.25413
2.29004	0.25767
2.2868	0.26122
2.28301	0.26476
2.27976	0.26712
2.27652	0.27066
2.27327	0.2742
2.27002	0.27774
2.26677	0.28129
2.26353	0.28483
2.25974	0.28837
2.25649	0.29073
2.25325	0.29427
2.25	0.29782
2.24675	0.30136
2.24351	0.3049
2.24026	0.30844
2.23647	0.3108
2.23323	0.31434
2.22998	0.31789
2.22673	0.32143
2.22348	0.32497
2.22024	0.32851
2.21699	0.33205
2.2132	0.3356
2.20996	0.33914
2.20671	0.34268
2.20346	0.34622
2.20022	0.34976
2.19697	0.35331
2.19372	0.35685
2.18994	0.36039
2.18669	0.36393
2.18344	0.36747
2.18019	0.37102
2.17695	0.37456
2.1737	0.37928
2.16991	0.38282
2.16667	0.38636
2.16342	0.38991
2.16017	0.39345
2.15693	0.39699
2.15368	0.40053
2.14989	0.40525
2.14665	0.4088
2.1434	0.41234
2.14015	0.41588
2.1369	0.41942
2.13366	0.42296
2.12987	0.42651
2.12662	0.43005
2.12338	0.43359
2.12013	0.43713
2.11688	0.44067
2.11364	0.44421
2.10985	0.44658
2.1066	0.45012
2.10335	0.45366
2.10011	0.4572
2.09686	0.45956
2.09361	0.46311
2.09037	0.46547
2.08658	0.46901
2.08333	0.47137
2.08009	0.47373
2.07684	0.47609
2.07359	0.47845
2.07035	0.48081
2.06656	0.48318
2.06331	0.48436
2.06006	0.48672
2.05682	0.4879
2.05357	0.48908
2.05032	0.48908
2.04654	0.49026
2.04329	0.49026
2.04004	0.49026
2.0368	0.49026
2.03355	0.48908
2.0303	0.4879
2.02652	0.48672
2.02327	0.48554
2.02002	0.48318
2.01677	0.48081
2.01353	0.47845
2.01028	0.47491
2.00649	0.47137
2.00325	0.46665
2	0.46192
1.99675	0.4572
1.99351	0.4513
1.99026	0.4454
1.98647	0.43831
1.98323	0.43123
1.97998	0.42296
1.97673	0.4147
1.97348	0.40525
1.97024	0.39581
1.96645	0.38518
1.9632	0.37338
1.95996	0.36157
1.95671	0.34976
1.95346	0.3356
1.95022	0.32143
1.94643	0.30726
1.94318	0.29073
1.93994	0.2742
1.93669	0.25649
1.93344	0.23878
1.93019	0.21871
1.92641	0.19864
1.92316	0.17739
1.91991	0.15496
1.91667	0.13253
1.91342	0.10773
1.91017	0.08294
1.90639	0.05579
1.90314	0.02863
1.89989	0.000295159
1.89665	-0.02922
1.8934	-0.05992
1.89015	-0.09179
1.88636	-0.12485
1.88312	-0.15909
1.87987	-0.19333
1.87662	-0.22757
1.87338	-0.26417
1.87013	-0.30077
1.86634	-0.33737
1.8631	-0.37515
1.85985	-0.41293
1.8566	-0.45189
1.85335	-0.49085
1.85011	-0.52981
1.84632	-0.56877
1.84307	-0.60891
1.83983	-0.64787
1.83658	-0.68802
1.83333	-0.72698
1.83009	-0.76594
1.8263	-0.80608
1.82305	-0.84504
1.81981	-0.88282
1.81656	-0.92178
1.81331	-0.95956
1.81006	-0.99734
1.80628	-1.03394
1.80303	-1.07054
1.79978	-1.10596
1.79654	-1.1402
1.79329	-1.17444
1.79004	-1.20868
1.7868	-1.24055
1.78301	-1.27361
1.77976	-1.30431
1.77652	-1.33501
1.77327	-1.3657
1.77002	-1.39522
1.76677	-1.42473
1.76353	-1.45307
1.75974	-1.48022
1.75649	-1.50738
1.75325	-1.53453
1.75	-1.56051
1.74675	-1.58648
1.74351	-1.61128
1.74026	-1.63607
1.73647	-1.66086
1.73323	-1.68447
1.72998	-1.70809
1.72673	-1.73052
1.72348	-1.75295
1.72024	-1.77538
1.71699	-1.79664
1.7132	-1.81789
1.70996	-1.83914
1.70671	-1.86039
1.70346	-1.88046
1.70022	-1.90053
1.69697	-1.91942
1.69372	-1.93949
1.68994	-1.95838
1.68669	-1.97727
1.68344	-1.99616
1.68019	-2.01387
1.67695	-2.03158
1.6737	-2.04929
1.66991	-2.067
1.66667	-2.08471
1.66342	-2.10124
1.66017	-2.11777
1.65693	-2.1343
1.65368	-2.15083
1.64989	-2.16736
1.64665	-2.1827
1.6434	-2.19805
1.64015	-2.21458
1.6369	-2.22993
1.63366	-2.2441
1.62987	-2.25945
1.62662	-2.27361
1.62338	-2.28896
1.62013	-2.30313
1.61688	-2.3173
1.61364	-2.33146
1.60985	-2.34563
1.6066	-2.35862
1.60335	-2.37279
1.60011	-2.38695
1.59686	-2.39994
1.59361	-2.41293
1.59037	-2.42591
1.58658	-2.4389
1.58333	-2.45189
1.58009	-2.46488
1.57684	-2.47668
1.57359	-2.48967
1.57035	-2.50148
1.56656	-2.51328
1.56331	-2.52509
1.56006	-2.53689
1.55682	-2.54752
1.55357	-2.55815
1.55032	-2.56995
1.54654	-2.5794
1.54329	-2.59002
1.54004	-2.59947
1.5368	-2.60891
1.53355	-2.61836
1.5303	-2.6278
1.52652	-2.63607
1.52327	-2.64433
1.52002	-2.6526
1.51677	-2.65968
1.51353	-2.66795
1.51028	-2.67385
1.50649	-2.68093
1.50325	-2.68684
1.5	-2.69274
1.49675	-2.69746
1.49351	-2.70218
1.48972	-2.70691
1.48647	-2.71163
1.48323	-2.71517
1.47998	-2.71871
1.47619	-2.72107
1.47294	-2.72344
1.4697	-2.7258
1.46591	-2.72816
1.46266	-2.72934
1.45887	-2.73052
1.45509	-2.7317
1.45184	-2.73288
1.44805	-2.73288
1.44426	-2.73288
1.44048	-2.73288
1.43615	-2.7317
1.43236	-2.7317
1.42857	-2.73052
1.42424	-2.72934
1.41991	-2.72698
1.41558	-2.7258
1.41126	-2.72344
1.40693	-2.72107
1.4026	-2.71871
1.39773	-2.71517
1.39286	-2.71281
1.38799	-2.70927
1.38312	-2.70573
1.37825	-2.70218
1.37284	-2.69864
1.36797	-2.6951
1.36255	-2.69038
1.35714	-2.68684
1.35173	-2.68211
1.34632	-2.67739
1.34091	-2.67267
1.33496	-2.66913
1.32955	-2.6644
1.32413	-2.65968
1.31872	-2.65496
1.31331	-2.64906
1.30736	-2.64433
1.30195	-2.63961
1.29654	-2.63489
1.29167	-2.63017
1.28626	-2.62544
1.28084	-2.62072
1.27597	-2.616
1.2711	-2.61246
1.26623	-2.60773
1.26136	-2.60301
1.25703	-2.59829
1.25271	-2.59475
1.24838	-2.5912
1.24459	-2.58648
1.2408	-2.58294
1.23701	-2.5794
1.23377	-2.57704
1.20022	-2.54516

## Sheet: Fig.2f
2.2	-2.73194
2.18156	-2.73034
2.17974	-2.73034
2.17792	-2.73017
2.17584	-2.72999
2.17351	-2.72981
2.17143	-2.72963
2.16883	-2.72946
2.16649	-2.72928
2.1639	-2.72893
2.16104	-2.72875
2.15818	-2.72857
2.15532	-2.72839
2.15221	-2.72822
2.14909	-2.72804
2.14571	-2.72786
2.14234	-2.72751
2.13896	-2.72733
2.13532	-2.72715
2.13169	-2.72698
2.12779	-2.7268
2.1239	-2.72662
2.11974	-2.72645
2.11558	-2.72627
2.11143	-2.72609
2.10701	-2.72591
2.10234	-2.72574
2.09792	-2.72556
2.09299	-2.72538
2.08831	-2.72521
2.08338	-2.72503
2.07818	-2.72503
2.07325	-2.72485
2.06779	-2.72468
2.0626	-2.72468
2.05714	-2.7245
2.05169	-2.72432
2.04597	-2.72414
2.04052	-2.72414
2.03481	-2.72397
2.02909	-2.72361
2.02338	-2.72344
2.0174	-2.72326
2.01169	-2.7229
2.00571	-2.72255
2	-2.7222
1.99429	-2.72184
1.98831	-2.72131
1.9826	-2.72078
1.97662	-2.72025
1.97091	-2.71972
1.96519	-2.71901
1.95948	-2.7183
1.95403	-2.71741
1.94831	-2.71653
1.94286	-2.71564
1.9374	-2.71458
1.93221	-2.71334
1.92675	-2.7121
1.92182	-2.71086
1.91662	-2.70945
1.91169	-2.70803
1.90701	-2.70643
1.90208	-2.70466
1.8974	-2.70289
1.89299	-2.70094
1.88857	-2.699
1.88416	-2.69687
1.88	-2.69457
1.87584	-2.69227
1.87169	-2.68979
1.86753	-2.68713
1.86364	-2.68447
1.85974	-2.68164
1.85584	-2.67881
1.85221	-2.67562
1.84831	-2.67243
1.84468	-2.66907
1.84104	-2.6657
1.8374	-2.66216
1.83403	-2.65844
1.83039	-2.65455
1.82701	-2.65065
1.82364	-2.6464
1.82026	-2.64215
1.81662	-2.63772
1.81325	-2.63312
1.81013	-2.62851
1.80675	-2.62355
1.80338	-2.6186
1.8	-2.61346
1.79662	-2.60815
1.79325	-2.60266
1.79013	-2.59717
1.78675	-2.5915
1.78338	-2.58583
1.78	-2.58017
1.77662	-2.57432
1.77325	-2.56865
1.77013	-2.56281
1.76675	-2.55714
1.76338	-2.55148
1.76	-2.54599
1.75662	-2.54067
1.75325	-2.53536
1.75013	-2.5304
1.74675	-2.52544
1.74338	-2.52084
1.74	-2.51623
1.73662	-2.51216
1.73325	-2.50826
1.73013	-2.50455
1.72675	-2.50136
1.72338	-2.49835
1.72	-2.49569
1.71662	-2.49357
1.71325	-2.49179
1.71013	-2.49055
1.70675	-2.48967
1.70338	-2.48932
1.7	-2.48932
1.69662	-2.49002
1.69325	-2.49109
1.69013	-2.49286
1.68675	-2.49481
1.68338	-2.49746
1.68	-2.5003
1.67662	-2.50366
1.67325	-2.50738
1.67013	-2.51145
1.66675	-2.5157
1.66338	-2.52048
1.66	-2.52527
1.65662	-2.53058
1.65325	-2.53589
1.65013	-2.54156
1.64675	-2.54723
1.64338	-2.55325
1.64	-2.55927
1.63662	-2.56547
1.63325	-2.57166
1.63013	-2.57786
1.62675	-2.58424
1.62338	-2.59061
1.62	-2.59699
1.61662	-2.60336
1.61325	-2.60956
1.61013	-2.61576
1.60675	-2.62178
1.60338	-2.62763
1.6	-2.63347
1.59662	-2.63914
1.59325	-2.64463
1.59013	-2.64994
1.58675	-2.65508
1.58338	-2.66004
1.58	-2.66482
1.57662	-2.6696
1.57325	-2.67403
1.57013	-2.67845
1.56675	-2.68288
1.56338	-2.68713
1.56	-2.6912
1.55662	-2.6951
1.55325	-2.699
1.55013	-2.70289
1.54675	-2.70661
1.54338	-2.71033
1.54	-2.71387
1.53662	-2.71741
1.53325	-2.72096
1.53013	-2.72432
1.52675	-2.72769
1.52338	-2.73105
1.52	-2.73424
1.51662	-2.7376
1.51325	-2.74079
1.51013	-2.74398
1.50675	-2.74717
1.50338	-2.75053
1.5	-2.75372
1.49662	-2.75691
1.49325	-2.76009
1.49013	-2.76346
1.48675	-2.76665
1.48338	-2.76983
1.48	-2.77302
1.47662	-2.77621
1.47325	-2.77922
1.47013	-2.78241
1.46675	-2.78542
1.46338	-2.78843
1.46	-2.79126
1.45662	-2.79427
1.45325	-2.79711
1.45013	-2.79976
1.44675	-2.80242
1.44338	-2.8049
1.44	-2.80738
1.43662	-2.80986
1.43325	-2.81216
1.43013	-2.81429
1.42675	-2.81623
1.42338	-2.81818
1.42	-2.81995
1.41662	-2.82172
1.41325	-2.82314
1.41013	-2.82456
1.40675	-2.8258
1.40338	-2.82686
1.4	-2.82774
1.39662	-2.82845
1.39325	-2.82898
1.39013	-2.82934
1.38675	-2.82969
1.38338	-2.82969
1.38	-2.82969
1.37688	-2.82952
1.37351	-2.82916
1.37013	-2.82881
1.36701	-2.82828
1.36364	-2.82757
1.36052	-2.82686
1.3574	-2.82597
1.35429	-2.82491
1.35117	-2.82385
1.34805	-2.82279
1.34494	-2.82155
1.34182	-2.82031
1.3387	-2.81889
1.33584	-2.81747
1.33273	-2.81588
1.32987	-2.81446
1.32701	-2.81287
1.32416	-2.81128
1.32156	-2.8095
1.3187	-2.80791
1.3161	-2.80614
1.31351	-2.80437
1.31091	-2.8026
1.30831	-2.801
1.30571	-2.79923
1.30338	-2.79746
1.30104	-2.79569
1.2987	-2.79392
1.29636	-2.79215
1.29429	-2.79038
1.29195	-2.78878
1.28987	-2.78701
1.28779	-2.78542
1.28571	-2.78365
1.28364	-2.78205
1.28182	-2.78028
1.27974	-2.77869
1.27792	-2.7771
1.2761	-2.7755
1.27403	-2.77391
1.27221	-2.77231
1.27039	-2.7709
1.26857	-2.7693
1.26701	-2.76789
1.26519	-2.76647
1.26338	-2.76505
1.26182	-2.76381
1.26	-2.7624
1.25818	-2.76116
1.25662	-2.75992
1.25481	-2.75868
1.25325	-2.75762
1.25169	-2.75638
1.24987	-2.75531
1.24831	-2.75443
1.24649	-2.75336
1.24494	-2.75248
1.24338	-2.75159
1.24156	-2.75071
1.24	-2.75
1.23844	-2.74911
1.23662	-2.74841
1.23506	-2.7477
1.23351	-2.74717
1.23195	-2.74646
1.23039	-2.74593
1.22883	-2.7454
1.22753	-2.74486
1.22597	-2.74433
1.22442	-2.74398
1.22312	-2.74345
1.22182	-2.74309
1.22052	-2.74274
1.21896	-2.74238
1.21792	-2.74203
1.21662	-2.74168
1.21532	-2.7415
1.21429	-2.74115
1.21325	-2.74097
1.21195	-2.74079
1.21117	-2.74044
1.21013	-2.74026
1.20909	-2.74008
1.20831	-2.73991
1.2	-2.73831

## Sheet: Fig.3f
	Control			kojic acid			TIn			Alk-TIn			VH032-Azi3+Alk-TIn
	94.878	95.0525	95.0695	95.2161	96.108	95.8422	96.5451	96.0316	96.0739	94.658	95.2257	95.2395	20.6885	24.1046	28.5715

## Sheet: Fig.3g
	Control			kojic acid			TIn			Alk-TIn			VH032-Azi3+Alk-TIn
	99.0994	98.9428	98.9579	94.7233	95.0356	94.9938	99.2313	99.1135	99.1381	79.3052	82.0041	86.4386	14.9046	33.5898	30.0627

## Sheet: Fig.3h
Control			kojic acid			TIn			Alk-TIn			VH032-Azi3+Alk-TIn
62.5201	94.1025	70.2546	94.1025	130.454	70.2546	70.8991	70.1257	71.028	55.224	55.34	61.8369	31.9046	35.8363	32.7425

## Sheet: Fig.3i
Control			kojic acid			TIn			Alk-TIn			VH032-Azi3+Alk-TIn
67.9053	132.323	99.7723	33.5082	88.6257	94.1648	59.4257	35.0126	69.8201	54.844	33.4398	33.7817	31.8669	31.4566	31.8669

## Sheet: Fig.4d
Control			VH032			Alk-TIn			VH032+Alk-TIn			epi-VH032-Azi3+Alk-TIn+SA			DeTYR-3			VH032-Azi3+Alk-TIn+SA
101.687	93.5404	104.772	107.292	116.27	92.4019	88.4751	85.9781	94.6973	89.3181	89.1588	92.2084	83.092	93.0397	76.3442	50.604	59.5659	43.2185	38.375	37.6924	40.3678

## Sheet: Fig.4e
Control					VH032					Alk-TIn					VH032+Alk-TIn					epi-VH032-Azi3+Alk-TIn+SA					DeTYR-3					VH032-Azi3+Alk-TIn+SA
99.6514	97.378	101.016	101.167	100.788	103.971	99.8787	94.1194	94.1194	92.4523	83.5859	78.2055	78.054	77.2204	77.1446	80.7063	79.5696	80.4031	80.1	78.9633	80.1		77.7508	78.054	75.9321	49.2877	48.8027	49.8939	50.8639	49.8939	36.4656	37.1931	35.3744	35.3744	34.7378

[truncated: 36 more sheets: Fig.4f, Fig.5b, Fig.5c, Fig.5e, Fig.5f, Fig.5h, Fig.5j, Fig.6b, Fig.6c, Fig.6d, Fig.6g, Fig.6h, Supplementary Fig. 1, Supplementary Fig. 2, Supplementary Fig. 3, Supplementary Fig. 4, Supplementary Fig. 5, Supplementary Fig. 8, Supplementary Fig. 9, Supplementary Fig. 10 …]
